# Supplementary material for: An Exogenous Ketone Ester Slows Tumor Progression in Murine Breast and Renal Cancer Models
Source: Cancers (Basel). 2024 Oct 4;16(19):3390. doi: 10.3390/cancers16193390 (PMC11476193; doi:10.3390/cancers16193390)
Supplement: Supplementary file 1 [file cancers-16-03390-s001.zip]

Archive with 1 entries (1 files):
- cancers-3213364-supplementary.pdf
